# Supplementary material for: Amorphicity and Aerosolization of Soluplus-Based Inhalable Spray Dried Powders
Source: Pharmaceutics. 2022 Nov 27;14(12):2618. doi: 10.3390/pharmaceutics14122618 (PMC9787865; doi:10.3390/pharmaceutics14122618)
Supplement: Supplementary file 1 [file pharmaceutics-14-02618-s001.zip]

Archive with 1 entries (1 files):
- pharmaceutics-2006240-supplementary.pdf
